# Supplementary material for: Plasma Proteomic Changes of Atherosclerosis after Exercise in ApoE Knockout Mice
Source: Biology (Basel). 2022 Feb 6;11(2):253. doi: 10.3390/biology11020253 (PMC8869651; doi:10.3390/biology11020253)
Supplement: Supplementary file 1 [file biology-11-00253-s001.zip]

Archive with 3 entries (3 files):
- biology-1545669-IPA analysis.xls
- biology-1545669-proteomic results.xlsx
- biology-1545669-supplementary.pdf
